# Supplementary material for: Combination of Biochar and Functional Bacteria Drives the Ecological Improvement of Saline–Alkali Soil
Source: Plants (Basel). 2023 Jan 7;12(2):284. doi: 10.3390/plants12020284 (PMC9864812; doi:10.3390/plants12020284)
Supplement: Supplementary file 1 [file plants-12-00284-s001.zip]

Archive with 1 entries (1 files):
- plants-2144080-supplementary.pdf
